# Supplementary material for: Annotation of genes involved in high level of dihydromyricetin production in vine tea (Ampelopsis grossedentata) by transcriptome analysis
Source: BMC Plant Biol. 2020 Mar 30;20:131. doi: 10.1186/s12870-020-2324-7 (PMC7106717; doi:10.1186/s12870-020-2324-7)
Supplement: Supplementary file 2 — Additional file 2: Table S1. Reads annotated with reference database. [file 12870_2020_2324_MOESM2_ESM.xlsx]

## Sheet: Sheet1
Table S1. Reads annotated with reference database
Sample name	Total reads	Total mapped
YL_1	48979106	39932438(81.53%)
YL_2	49903578	40913142(81.98%)
YL_3	58534690	47961056(81.94%)
OL_1	45794156	34388926(75.09%)
OL_2	49189556	37773038(76.79%)
OL_3	46784254	37597574(80.36%)
