# Supplementary material for: Annotation of genes involved in high level of dihydromyricetin production in vine tea (Ampelopsis grossedentata) by transcriptome analysis
Source: BMC Plant Biol. 2020 Mar 30;20:131. doi: 10.1186/s12870-020-2324-7 (PMC7106717; doi:10.1186/s12870-020-2324-7)
Supplement: Supplementary file 3 — Additional file 3: Table S2. The distribution of transcripts and genes length based on De novo assembly. [file 12870_2020_2324_MOESM3_ESM.xlsx]

## Sheet: Sheet1
Table S2. The distribution of transcripts and genes length based on De novo assembly.
	Min Length	Mean Length	Median Length	Max Length	N50	N90	Total Nucleotides
Transcripts	201	570	294	17550	854	244	269036880
Genes	201	1060	655	17550	1633	469	187978960
