# Supplementary material for: Annotation of genes involved in high level of dihydromyricetin production in vine tea (Ampelopsis grossedentata) by transcriptome analysis
Source: BMC Plant Biol. 2020 Mar 30;20:131. doi: 10.1186/s12870-020-2324-7 (PMC7106717; doi:10.1186/s12870-020-2324-7)
Supplement: Supplementary file 9 — Additional file 9 Table S3. YL VS OL DEG enriched KEGG Pathway top 20. [file 12870_2020_2324_MOESM9_ESM.xlsx]

## Sheet: Sheet1
Table S3. YL VS OL DEG enriched KEGG Pathway top20
pathway_term	rich_factor	qvalue	gene_number
DNA replication	0.186441	0.00930069	22
Flavonoid biosynthesis	0.173077	0.0433615	18
Phenylpropanoid biosynthesis	0.101796	0.0441334	68
Cutin, suberine and wax biosynthesis	0.22	0.0441334	11
Starch and sucrose metabolism	0.0984848	0.0873374	65
Pentose and glucuronate interconversions	0.10628	0.0907348	44
Phenylalanine, tyrosine and tryptophan biosynthesis	0.115672	0.0918262	31
Stilbenoid, diarylheptanoid and gingerol biosynthesis	0.181818	0.115115	10
Phenylalanine metabolism	0.11245	0.144126	28
Isoquinoline alkaloid biosynthesis	0.123077	0.284754	16
Steroid biosynthesis	0.116883	0.285357	18
Alanine, aspartate and glutamate metabolism	0.0916497	0.363558	45
Tropane, piperidine and pyridine alkaloid biosynthesis	0.109091	0.379539	18
Tryptophan metabolism	0.091954	0.379539	40
Pentose phosphate pathway	0.0896414	0.384135	45
Cyanoamino acid metabolism	0.0982143	0.509174	22
Biosynthesis of unsaturated fatty acids	0.0898876	0.573046	32
Carbon fixation in photosynthetic organisms	0.0822511	0.637047	57
Betalain biosynthesis	0.285714	0.641706	2
Brassinosteroid biosynthesis	0.142857	0.641706	5
