# Supplementary material for: Annotation of genes involved in high level of dihydromyricetin production in vine tea (Ampelopsis grossedentata) by transcriptome analysis
Source: BMC Plant Biol. 2020 Mar 30;20:131. doi: 10.1186/s12870-020-2324-7 (PMC7106717; doi:10.1186/s12870-020-2324-7)
Supplement: Supplementary file 10 — Additional file 10: Table S4. Transcript abundance of phenylpropanoid biosynthetic pathways genes identified in A. grossedentata transcriptome. [file 12870_2020_2324_MOESM10_ESM.xlsx]

## Sheet: Sheet1
Table S4. Transcript abundance of phenylpropanoid biosynthetic pathways genes identified in A. grossedentata transcriptome.
Gene_ID	sample_readcount(YL_1)	sample_readcount(YL_2)	sample_readcount(YL_3)	sample_readcount(OL_1)	sample_readcount(OL_2)	sample_readcount(OL_3)	sample_fpkm(YL_1)	sample_fpkm(YL_2)	sample_fpkm(YL_3)	sample_fpkm(OL_1)	sample_fpkm(OL_2)	sample_fpkm(OL_3)	Gene Length	NR GI	NR ID	NR Score	NR Evalue	NR Description
CHI
Cluster-3172.0	0	0	1	0	0	5	0	0	0.22	0	0	1.33	481	295687229	ADG27840.1	552	0	chalcone isomerase [Gossypium hirsutum]>gi|728828935|gb|KHG08378.1| Chalcone--flavonone isomerase [Gossypium arboreum]
Cluster-2885.0	0	0	0	0	0	16	0	0	0	0	0	1.29	944	720012856	XP_010259992.1	935	0	PREDICTED: chalcone--flavonone isomerase 2-like [Nelumbo nucifera]
Cluster-36245.53890	2331	2544	1881	1164	1862	791	95.48	101.3	64.34	54.92	80.29	34.23	1511	158514257	A5ANT9.1	1115	0	RecName: Full=Chalcone--flavonone isomerase 2; Short=Chalcone isomerase 2>gi|147765443|emb|CAN60439.1| hypothetical protein VITISV_015868 [Vitis vinifera]>gi|147798267|emb|CAN74526.1| hypothetical protein VITISV_038602 [Vitis vinifera]>gi|297736436|emb|CBI25307.3| unnamed protein product [Vitis vinifera]
Cluster-36245.88312	203.7	230.17	212.27	80.47	75.62	23.37	13.68	14.99	11.93	6.19	5.33	1.65	1034	359493644	XP_002283758.2	1224	0	PREDICTED: fatty-acid-binding protein 3 [Vitis vinifera]>gi|302142793|emb|CBI20088.3| unnamed protein product [Vitis vinifera]
Cluster-36245.88311	39.3	21.83	34.73	1.53	1.38	15.63	2.65	1.43	1.96	0.12	0.1	1.11	1030	359493644	XP_002283758.2	607	0	PREDICTED: fatty-acid-binding protein 3 [Vitis vinifera]>gi|302142793|emb|CBI20088.3| unnamed protein product [Vitis vinifera]
FLS
Cluster-36245.60954	2346.43	1643.41	1099.45	530.74	37	1969.22	94.95	64.65	37.15	24.74	1.58	84.19	1526	225426516	XP_002278004.1	1016	0	PREDICTED: flavonol synthase/flavanone 3-hydroxylase [Vitis vinifera]>gi|297742472|emb|CBI34621.3| unnamed protein product [Vitis vinifera]
Cluster-36245.66918	102.67	37.65	37.29	250.43	165.65	248	5.91	2.1	1.79	16.54	10.01	15.04	1159	225448451	XP_002272995.1	1370	0	PREDICTED: flavonol synthase/flavanone 3-hydroxylase [Vitis vinifera]>gi|731412166|ref|XP_010658264.1| PREDICTED: flavonol synthase/flavanone 3-hydroxylase [Vitis vinifera]>gi|147769193|emb|CAN59837.1| hypothetical protein VITISV_039830 [Vitis vinifera]>gi|297736599|emb|CBI25470.3| unnamed protein product [Vitis vinifera]
Cluster-36245.53145	3089	1722	1242	908	996	1540	111.48	60.44	37.42	37.79	37.86	58.76	1676	512393302	AGO02176.1	1632	0	flavonol synthase [Ampelopsis grossedentata]
Cluster-36245.88038	610	585	503	264	350	39	28.97	26.99	19.96	14.42	17.49	1.96	1343	225459493	XP_002285839.1	1580	0	PREDICTED: flavonol synthase/flavanone 3-hydroxylase [Vitis vinifera]
Cluster-36245.97221	101.57	169.59	71.55	17.26	11	17.78	11.73	18.9	6.94	2.26	1.33	2.15	722	225426516	XP_002278004.1	473	0	PREDICTED: flavonol synthase/flavanone 3-hydroxylase [Vitis vinifera]>gi|297742472|emb|CBI34621.3| unnamed protein product [Vitis vinifera]
Cluster-36245.48406	997.22	781.71	1727.43	673.07	343.66	2751.92	28.45	21.7	41.11	22.17	10.33	83.07	2044	225439422	XP_002264807.1	1763	0	PREDICTED: flavonol synthase/flavanone 3-hydroxylase [Vitis vinifera]
Cluster-36245.74326	240.78	337.29	675.57	245.93	125.34	322.08	4.93	6.73	11.53	5.82	2.71	6.98	2735	296083163	CBI22799.3	957	0	unnamed protein product [Vitis vinifera]
Cluster-36245.46765	610.33	754.35	1241.71	1613.57	1188.35	2402	17.9	21.53	30.39	54.64	36.73	74.54	1996	225448451	XP_002272995.1	1750	0	PREDICTED: flavonol synthase/flavanone 3-hydroxylase [Vitis vinifera]>gi|731412166|ref|XP_010658264.1| PREDICTED: flavonol synthase/flavanone 3-hydroxylase [Vitis vinifera]>gi|147769193|emb|CAN59837.1| hypothetical protein VITISV_039830 [Vitis vinifera]>gi|297736599|emb|CBI25470.3| unnamed protein product [Vitis vinifera]
Cluster-36245.80837	66	28	19	19	0	252	11.44	4.66	2.78	3.7	0	45.4	577	225426516	XP_002278004.1	165	1.49e-11	PREDICTED: flavonol synthase/flavanone 3-hydroxylase [Vitis vinifera]>gi|297742472|emb|CBI34621.3| unnamed protein product [Vitis vinifera]
Cluster-36245.77180	260.52	274.46	304.11	364.15	506.7	372.48	4.39	4.51	4.27	7.1	9.01	6.65	3261	225428665	XP_002284892.1	1704	0	PREDICTED: flavonol synthase/flavanone 3-hydroxylase isoform X1 [Vitis vinifera]>gi|297741361|emb|CBI32492.3| unnamed protein product [Vitis vinifera]
3GT
Cluster-36245.110355	14	56	0	0	0	0	0.55	2.15	0	0	0	0	1556	225462279	XP_002264727.1	1773	0	PREDICTED: anthocyanidin 3-O-glucosyltransferase 2 [Vitis vinifera]>gi|297736117|emb|CBI24155.3| unnamed protein product [Vitis vinifera]
Cluster-36245.110354	0	0	13	2	1	0	0	0	0.44	0.09	0.04	0	1537	225462279	XP_002264727.1	1773	0	PREDICTED: anthocyanidin 3-O-glucosyltransferase 2 [Vitis vinifera]>gi|297736117|emb|CBI24155.3| unnamed protein product [Vitis vinifera]
Cluster-36245.72474	35.85	14.4	24.11	186.85	153.91	531.6	1.12	0.44	0.63	6.76	5.08	17.63	1886	731384642	XP_010648210.1	2053	0	PREDICTED: anthocyanidin 3-O-glucosyltransferase 6-like [Vitis vinifera]
Cluster-36245.80475	7.44	7.56	2.94	5.71	11.65	9	0.72	0.71	0.24	0.63	1.18	0.91	805	225447763	XP_002265388.1	554	0	PREDICTED: anthocyanidin 3-O-glucosyltransferase 2 [Vitis vinifera]
Cluster-36245.19391	0	0	0	22	32	24	0	0	0	4.73	6.37	4.78	549	225447899	XP_002264998.1	325	0	PREDICTED: anthocyanidin 3-O-glucosyltransferase 2-like [Vitis vinifera]
Cluster-36245.70321	20	11	5	13	6	9	11.85	6.04	2.56	8.11	3.58	5.32	369	296081465	CBI19988.3	314	0	unnamed protein product [Vitis vinifera]
Cluster-36245.70322	261.19	224.32	132.69	411.13	560.63	229.8	30.8	25.52	13.14	55.02	69.05	28.35	713	731410406	XP_002264329.2	1022	0	PREDICTED: anthocyanidin 3-O-glucosyltransferase 2 [Vitis vinifera]
Cluster-36245.90305	13.15	9.6	8.89	101.15	60.09	1224.4	0.41	0.29	0.23	3.67	1.99	40.68	1883	731384642	XP_010648210.1	1888	0	PREDICTED: anthocyanidin 3-O-glucosyltransferase 6-like [Vitis vinifera]
Cluster-36245.78478	69.97	47.42	55.1	31.58	9.33	6.52	1.49	0.98	0.98	0.78	0.21	0.15	2643	98978766	ABF59818.1	1932	0	UDP-glucose:flavonoid 3-O-glucosyltransferase [Vitis vinifera]
Cluster-36245.41992	92.56	48.44	33.06	96.29	106.35	61	7.7	3.9	2.31	9.16	9.28	5.34	890	296081465	CBI19988.3	546	0	unnamed protein product [Vitis vinifera]
Cluster-36245.42222	9	6	10	19	20	28	7.01	4.29	6.79	15.32	15.56	21.56	346	147805034	CAN66862.1	404	0	hypothetical protein VITISV_013499 [Vitis vinifera]
Cluster-36245.61270	3	2	0	4	6	2	36.78	20.39	0	45.69	70.49	23.26	230	359485941	XP_003633360.1	391	0	PREDICTED: anthocyanidin 3-O-glucosyltransferase 2 [Vitis vinifera]>gi|296081471|emb|CBI19994.3| unnamed protein product [Vitis vinifera]
Cluster-36245.106668	36	51	37	1	0	1	1.44	1.98	1.24	0.05	0	0.04	1540	731434550	XP_010645106.1	2219	0	PREDICTED: anthocyanidin 3-O-glucosyltransferase 2-like [Vitis vinifera]
Cluster-36245.64507	5	4	11	8	11	2	4.17	3.05	8.01	6.87	9.14	1.64	341	225447761	XP_002264883.1	523	0	PREDICTED: anthocyanidin 3-O-glucosyltransferase 2-like [Vitis vinifera]
Cluster-36245.78480	648.03	625.58	676.9	300.42	328.67	299.48	14.22	13.37	12.39	7.62	7.61	6.96	2571	98978766	ABF59818.1	1932	0	UDP-glucose:flavonoid 3-O-glucosyltransferase [Vitis vinifera]
Cluster-36245.52755	13	5	4	26	31	44	2.56	0.94	0.67	5.73	6.34	8.99	542	731410408	XP_002264463.3	402	0	PREDICTED: anthocyanidin 3-O-glucosyltransferase 2-like [Vitis vinifera]
Cluster-36245.59284	189.81	105.68	84.86	261.87	286.37	252.2	22.07	11.86	8.29	34.57	34.79	30.69	719	731410406	XP_002264329.2	998	0	PREDICTED: anthocyanidin 3-O-glucosyltransferase 2 [Vitis vinifera]
Cluster-36245.53180	0	3	5	5	10	0	0	3.16	5.15	5.89	11.54	0	319	731410415	XP_010657555.1	387	0	PREDICTED: anthocyanidin 3-O-glucosyltransferase 2-like isoform X2 [Vitis vinifera]
DFR
Cluster-36245.66887	1054.49	764.16	592.82	1299.71	759.68	4457.55	30.8	21.72	14.45	43.83	23.39	137.77	2003	512393298	AGO02174.1	1810	0	dihydroflavonol 4-reductase [Ampelopsis grossedentata]
Cluster-23944.2	0	1	2.62	4.24	10.31	7.7	0	0.15	0.34	0.74	1.67	1.25	610	731427546	XP_010664019.1	592	0	PREDICTED: cinnamoyl-CoA reductase 2 isoform X2 [Vitis vinifera]
Cluster-23944.3	0	0	0	8.69	4.39	4.3	0	0	0	1.17	0.54	0.53	710	731427546	XP_010664019.1	581	0	PREDICTED: cinnamoyl-CoA reductase 2 isoform X2 [Vitis vinifera]
Cluster-23944.0	0	0	0	0	0	1	0	0	0	0	0	16.64	221	731427546	XP_010664019.1	226	0	PREDICTED: cinnamoyl-CoA reductase 2 isoform X2 [Vitis vinifera]
Cluster-23944.1	0	0	1.59	8.06	0	0	0	0	0.13	0.88	0	0	809	731427546	XP_010664019.1	573	0	PREDICTED: cinnamoyl-CoA reductase 2 isoform X2 [Vitis vinifera]
Cluster-18310.0	0	4	1	9.41	7	5	0	0.21	0.04	0.57	0.39	0.28	1233	116794368	ABK27116.1	1112	0	unknown [Picea sitchensis]>gi|148907872|gb|ABR17059.1| unknown [Picea sitchensis]
Cluster-23944.4	0	0	1.79	0	8.3	0	0	0	0.17	0	0.98	0	732	731427546	XP_010664019.1	471	0	PREDICTED: cinnamoyl-CoA reductase 2 isoform X2 [Vitis vinifera]
Cluster-1980.0	0	0	0	0	0	7	0	0	0	0	0	2.82	413	720024377	XP_010263613.1	651	0	PREDICTED: LOW QUALITY PROTEIN: bifunctional dihydroflavonol 4-reductase/flavanone 4-reductase-like [Nelumbo nucifera]
Cluster-931.1	0	1	0	0	0	0	0	0.86	0	0	0	0	332	641829390	KDO48511.1	180	0	hypothetical protein CISIN_1g020753mg [Citrus sinensis]
Cluster-36245.47360	0	5	0	0	4.24	1.78	0	0.26	0	0	0.24	0.1	1232	302142524	CBI19727.3	1319	0	unnamed protein product [Vitis vinifera]
Cluster-13404.0	0	7	10	16.59	19	13	0	0.29	0.36	0.83	0.87	0.59	1445	116794368	ABK27116.1	1521	0	unknown [Picea sitchensis]>gi|148907872|gb|ABR17059.1| unknown [Picea sitchensis]
Cluster-2895.0	4	0	0	0	0	4	2.48	0	0	0	0	2.47	365	659105109	XP_008453022.1	356	0	PREDICTED: cinnamoyl-CoA reductase 1-like isoform X2 [Cucumis melo]
Cluster-11600.0	1	0	0	10.58	20.91	7.59	0.06	0	0	0.69	1.26	0.46	1164	302142524	CBI19727.3	1491	0	unnamed protein product [Vitis vinifera]
Cluster-36245.28442	0	0	2	5.42	11.85	9.63	0	0	0.1	0.36	0.72	0.59	1151	302142524	CBI19727.3	1311	0	unnamed protein product [Vitis vinifera]
Cluster-19837.1	0	0	0	6	2	0	0	0	0	2.37	0.74	0	425	4204808	AAD11502.1	250	0	NADPH-dependent reductase, partial [Tripsacum dactyloides]
Cluster-36245.49697	95.51	67.84	34.18	292.29	184.32	260.45	3.32	2.3	0.99	11.73	6.75	9.58	1728	512393298	AGO02174.1	1552	0	dihydroflavonol 4-reductase [Ampelopsis grossedentata]
Cluster-32024.0	0	0	0	7	2	0	0	0	0	0.83	0.22	0	766	552846526	XP_005851647.1	351	0	hypothetical protein CHLNCDRAFT_50112 [Chlorella variabilis]>gi|307111310|gb|EFN59545.1| hypothetical protein CHLNCDRAFT_50112 [Chlorella variabilis]
4CL
Cluster-34348.0	0	0	0	2	4	1	0	0	0	0.42	0.78	0.2	554	656339649	AID16079.1	334	0	4-coumarate-CoA ligase, partial [Morus alba]
CHS
Cluster-30566.0	0	0	0	6	9	0	0	0	0	0.89	1.23	0	669	557640005	AHA14502.1	192	0	resveratrol synthase [Fagopyrum tataricum]
Cluster-8854.0	0	0	0	0	42	0	0	0	0	0	2.02	0	1382	802564713	XP_012067379.1	2091	0	PREDICTED: chalcone synthase 3 [Jatropha curcas]>gi|643735230|gb|KDP41871.1| hypothetical protein JCGZ_26889 [Jatropha curcas]
Cluster-51004.0	0	1	1	3	0	0	0	0.38	0.35	1.31	0	0	411	116780005	ABK21514.1	730	0	unknown [Picea sitchensis]
Cluster-51004.1	0	5	8	8	1	3	0	0.38	0.52	0.71	0.08	0.25	933	345421779	AEN84264.1	1197	0	chalcone synthase, partial [Picea glauca]
Cluster-1374.0	0	0	0	0	0	11	0	0	0	0	0	3.55	446	720026061	XP_010264138.1	695	0	PREDICTED: chalcone synthase G-like [Nelumbo nucifera]
Cluster-36245.100713	11	5	3	6	3	3	1.54	0.67	0.35	0.95	0.44	0.44	646	147866123	CAN83038.1	988	0	hypothetical protein VITISV_034337 [Vitis vinifera]
Cluster-36245.110563	22.13	2.77	28.65	0	0	0	0.9	0.11	0.97	0	0	0	1522	116271899	ABJ97071.1	1955	0	stilbene synthase 1 [Vitis vinifera]
Cluster-36245.15100	0	0	0	0	0	9	0	0	0	0	0	6.59	350	828329968	XP_012574354.1	212	0	PREDICTED: chalcone synthase 1 [Cicer arietinum]
Cluster-36245.68260	7669	6068	3506	185	207	285	477.29	366.36	182.51	13.21	13.53	18.69	1093	526117870	NP_001267879.1	1079	0	chalcone synthase [Vitis vinifera]>gi|122893266|gb|ABM67586.1| chalcone synthase [Vitis vinifera]
Cluster-36245.34208	1672.38	1349.26	929.9	5.67	4.27	23.4	197.18	153.5	92.08	0.76	0.53	2.89	713	239949924	ACS36661.1	861	0	CHS4 [Vitis labrusca x Vitis vinifera]
Cluster-36245.48135	455.08	608.8	535.75	337.89	575.4	138.51	12.42	16.18	12.2	10.65	16.56	4	2123	255561785	XP_002521902.1	529	0	aldo-keto reductase, putative [Ricinus communis]>gi|223538940|gb|EEF40538.1| aldo-keto reductase, putative [Ricinus communis]
Cluster-36245.104657	0	0	0	0	0	5	0	0	0	0	0	1.33	482	380751738	AFE56210.1	710	0	chalcone synthase [Camellia sinensis]
Cluster-36245.104656	0	0	0	0	0	9	0	0	0	0	0	3.19	431	129771187	ABO31370.1	757	0	chalcone synthase [Gossypium hirsutum]
Cluster-8538.0	0	0	0	0	28	0	0	0	0	0	2.05	0	1007	821324972	NP_001295723.1	1393	0	chalcone synthase 1 [Jatropha curcas]>gi|643701013|gb|KDP20327.1| hypothetical protein JCGZ_06413 [Jatropha curcas]>gi|655346082|gb|AIC83903.1| chalcone synthase [Jatropha curcas]
Cluster-45649.0	0	0	0	0	0	2	0	0	0	0	0	3.03	303	364502050	BAL42009.1	506	0	CHS, partial [Cardamine resedifolia]>gi|364502052|dbj|BAL42010.1| CHS, partial [Cardamine resedifolia]
Cluster-658.0	2	1	2	0	0	0	4.12	1.81	3.68	0	0	0	290	50845995	AAT84969.1	478	0	stilbene synthase, partial [Vitis vinifera]
Cluster-36245.46927	2355.62	1785.74	937.1	46.33	50.73	101.6	427.58	310.84	143.52	9.43	9.56	19.14	564	3288721	BAA31259.1	865	0	chalcone synthase [Vitis vinifera]
Cluster-8123.0	0	0	2	0	5	0	0	0	0.18	0	0.57	0	744	314910742	ADT63062.1	1033	0	chalcone synthase [Fagopyrum esculentum]
Cluster-3482.0	0	0	2	0	8	0	0	0	0.59	0	2.83	0	432	385880821	AFI98395.1	674	0	chalcone synthase [Persicaria minor]
Cluster-36245.104562	0	0	4	0	0	7	0	0	0.61	0	0	1.31	565	625295110	AHY24649.1	855	0	chalcone synthase, partial [Hibiscus cannabinus]
Cluster-52003.0	47.87	24.23	24.35	3	3	0	2.1	1.03	0.89	0.15	0.14	0	1432	393717961	AFN21517.1	1960	0	stilbene synthase [Vitis pseudoreticulata]
Cluster-36245.64065	24390	22194	13395	183	172	182	784.69	694.73	359.66	6.79	5.83	6.19	1845	347664485	AEP17003.1	1942	0	chalcone synthase [Vitis vinifera]
Cluster-36245.107539	26.48	17.25	35.38	18.75	9.97	12.63	0.42	0.26	0.46	0.34	0.17	0.21	3466	225427892	XP_002276653.1	1684	0	PREDICTED: chalcone synthase [Vitis vinifera]
PAL
Cluster-3260.0	0	0	0	0	0	0	0	0	0	0	0	0	238	720093301	XP_010246007.1	403	0	PREDICTED: phenylalanine ammonia-lyase-like [Nelumbo nucifera]
Cluster-36245.99170	0	77	79	176	154	104	0	1.68	1.48	4.56	3.64	2.47	2522	557950763	AHA44840.1	3849	0	phenylalanine ammonia-lyase [Larix kaempferi]
Cluster-36245.62450	2084.16	1890.78	1335.55	514.88	620.44	328.17	42.8	37.82	22.87	12.23	13.44	7.14	2727	225440011	XP_002281799.1	3609	0	PREDICTED: phenylalanine ammonia-lyase [Vitis vinifera]
Cluster-36245.62452	1963.84	1788.22	1258.45	534.12	707.56	501.83	41.77	37.05	22.32	13.14	15.88	11.31	2643	225440011	XP_002281799.1	3682	0	PREDICTED: phenylalanine ammonia-lyase [Vitis vinifera]
Cluster-36245.28413	935.5	836.55	498.31	33.12	16.57	60	45.54	39.56	20.27	1.85	0.85	3.08	1317	731412519	XP_010658395.1	2045	0	PREDICTED: phenylalanine ammonia-lyase G1 [Vitis vinifera]
Cluster-36245.33108	146	105	199	91	132	45	6.75	4.72	7.69	4.84	6.42	2.2	1371	731406405	XP_002278516.3	1564	0	PREDICTED: phenylalanine ammonia-lyase-like [Vitis vinifera]
Cluster-4810.0	0	0	0	0	7	0	0	0	0	0	4.5	0	362	724086266	AIY24975.1	266	0	phenylalanine ammonia lyase [Mangifera indica]
Cluster-36245.89898	39	43	19	1	0	5	43.34	43.13	18.57	1.12	0	5.42	322	403327479	AFR41113.1	571	0	phenylalanine ammonia-lyase, partial [Populus trichocarpa]
Cluster-36245.89899	700	642	317	54	41	87	58.07	51.56	22.03	5.12	3.57	7.58	892	731412519	XP_010658395.1	1231	0	PREDICTED: phenylalanine ammonia-lyase G1 [Vitis vinifera]
Cluster-36245.34877	129	126	190	46	80	21	3.95	3.75	4.85	1.62	2.58	0.68	1926	731406405	XP_002278516.3	2232	0	PREDICTED: phenylalanine ammonia-lyase-like [Vitis vinifera]
Cluster-36245.52386	10225	8569	4410	58	50	79	193.49	157.97	69.58	1.27	1	1.58	2935	225435357	XP_002285277.1	3713	0	PREDICTED: phenylalanine ammonia-lyase [Vitis vinifera]>gi|147801854|emb|CAN74850.1| hypothetical protein VITISV_000789 [Vitis vinifera]
Cluster-24683.0	0	0	0	1	0	7	0	0	0	0.22	0	1.42	543	778717121	XP_011657651.1	914	0	PREDICTED: phenylalanine ammonia-lyase [Cucumis sativus]>gi|700192958|gb|KGN48162.1| hypothetical protein Csa_6G445750 [Cucumis sativus]
Cluster-36245.7509	66.5	37.45	14.69	5.88	10.43	0	3.89	2.12	0.72	0.39	0.64	0	1145	296086004	CBI31445.3	699	0	unnamed protein product [Vitis vinifera]
RT
Cluster-36245.60956	245.67	403.77	314.15	676.35	432.81	2582.35	7.54	12.05	8.04	23.95	13.99	83.8	1921	731440758	XP_010646446.1	1802	0	PREDICTED: LOW QUALITY PROTEIN: putative UDP-rhamnose:rhamnosyltransferase 1 [Vitis vinifera]
Cluster-52439.0	0	1	0	0	0	0	0	0.17	0	0	0	0	571	731440756	XP_002270331.2	440	0	PREDICTED: putative UDP-rhamnose:rhamnosyltransferase 1 [Vitis vinifera]
Cluster-36245.57603	0	5	1	568	155	1727	0	0.14	0.02	18.2	4.53	50.72	2093	731421670	XP_010661830.1	2274	0	PREDICTED: putative UDP-rhamnose:rhamnosyltransferase 1 [Vitis vinifera]
Cluster-38364.1	2	2	1	0	0	0	0.67	0.63	0.29	0	0	0	437	147811764	CAN68180.1	533	0	hypothetical protein VITISV_013392 [Vitis vinifera]
Cluster-36245.84365	1	2	0	1	3	1	0.16	0.31	0	0.18	0.51	0.17	597	731440756	XP_002270331.2	139	1.71e-12	PREDICTED: putative UDP-rhamnose:rhamnosyltransferase 1 [Vitis vinifera]
Cluster-36245.55835	277.08	307.74	322.61	1195.65	855.19	3293	7.72	8.35	7.5	38.47	25.12	97.09	2086	731440758	XP_010646446.1	1821	0	PREDICTED: LOW QUALITY PROTEIN: putative UDP-rhamnose:rhamnosyltransferase 1 [Vitis vinifera]
Cluster-36245.42219	4	4	1	16	13	14	0.45	0.44	0.1	2.07	1.54	1.67	729	147855978	CAN80742.1	1102	0	hypothetical protein VITISV_015059 [Vitis vinifera]
Cluster-36245.42218	4	0	4	15	19	8	0.65	0	0.55	2.75	3.23	1.36	595	731440756	XP_002270331.2	486	0	PREDICTED: putative UDP-rhamnose:rhamnosyltransferase 1 [Vitis vinifera]
Cluster-36245.68151	0	0	0	21	2	11	0	0	0	12.01	1.09	5.95	378	225454340	XP_002275824.1	372	0	PREDICTED: putative UDP-rhamnose:rhamnosyltransferase 1 [Vitis vinifera]
Cluster-36245.88576	1	3	0	0	0	1	0.98	2.66	0	0	0	0.96	330	296090524	CBI40855.3	482	0	unnamed protein product [Vitis vinifera]
Cluster-36245.88577	5	4	3	1	1	0	3.75	2.75	1.96	0.78	0.75	0	349	296090524	CBI40855.3	563	0	unnamed protein product [Vitis vinifera]
Cluster-36245.42220	0	0	0	3	1	1	0	0	0	24.73	8.45	8.36	239	359495867	XP_002270369.2	361	0	PREDICTED: putative UDP-rhamnose:rhamnosyltransferase 1 [Vitis vinifera]
Cluster-36245.34008	2.16	0	11.98	36.32	32.01	32.6	0.15	0	0.7	2.9	2.34	2.39	1008	225454340	XP_002275824.1	530	0	PREDICTED: putative UDP-rhamnose:rhamnosyltransferase 1 [Vitis vinifera]
Cluster-36245.57604	0	0	0	1	0	0	0	0	0	30.42	0	0	207	225454340	XP_002275824.1	348	0	PREDICTED: putative UDP-rhamnose:rhamnosyltransferase 1 [Vitis vinifera]
Cluster-36245.73295	0	0	0	13.22	4.42	7.27	0	0	0	1.24	0.38	0.63	899	225454340	XP_002275824.1	1187	0	PREDICTED: putative UDP-rhamnose:rhamnosyltransferase 1 [Vitis vinifera]
Cluster-36245.73294	11.19	8.15	3.72	14.9	26.12	16.48	0.36	0.26	0.1	0.56	0.89	0.57	1831	225454340	XP_002275824.1	530	0	PREDICTED: putative UDP-rhamnose:rhamnosyltransferase 1 [Vitis vinifera]
Cluster-36245.50325	811.25	700.49	680.24	0	0	891.64	23.89	20.08	16.72	0	0	27.78	1989	731440758	XP_010646446.1	1808	0	PREDICTED: LOW QUALITY PROTEIN: putative UDP-rhamnose:rhamnosyltransferase 1 [Vitis vinifera]
Cluster-36245.78536	55.64	36.85	20.31	26.56	65.45	39.65	4.4	2.82	1.34	2.4	5.42	3.29	922	225454340	XP_002275824.1	520	0	PREDICTED: putative UDP-rhamnose:rhamnosyltransferase 1 [Vitis vinifera]
F3H
Cluster-36245.60954	2346.43	1643.41	1099.45	530.74	37	1969.22	94.95	64.65	37.15	24.74	1.58	84.19	1526	225426516	XP_002278004.1	1016	0	PREDICTED: flavonol synthase/flavanone 3-hydroxylase [Vitis vinifera]>gi|297742472|emb|CBI34621.3| unnamed protein product [Vitis vinifera]
Cluster-36245.66918	102.67	37.65	37.29	250.43	165.65	248	5.91	2.1	1.79	16.54	10.01	15.04	1159	225448451	XP_002272995.1	1370	0	PREDICTED: flavonol synthase/flavanone 3-hydroxylase [Vitis vinifera]>gi|731412166|ref|XP_010658264.1| PREDICTED: flavonol synthase/flavanone 3-hydroxylase [Vitis vinifera]>gi|147769193|emb|CAN59837.1| hypothetical protein VITISV_039830 [Vitis vinifera]>gi|297736599|emb|CBI25470.3| unnamed protein product [Vitis vinifera]
Cluster-36245.53145	3089	1722	1242	908	996	1540	111.48	60.44	37.42	37.79	37.86	58.76	1676	512393302	AGO02176.1	1632	0	flavonol synthase [Ampelopsis grossedentata]
Cluster-11135.0	0	0	0	0	0	0	0	0	0	0	0	0	201	296084537	CBI25558.3	329	0	unnamed protein product [Vitis vinifera]
Cluster-36245.53261	20972	17871	9116	1109	1143	1468	1031.05	853.42	374.5	65.96	59.11	76.17	1307	395760140	AFN70721.1	1731	0	flavanone 3-hydroxylase [Ampelopsis grossedentata]
Cluster-36245.36867	640.69	494.53	931.83	419	695.07	2252.6	33.72	25.27	40.99	25.34	38.46	125.06	1240	302142011	CBI19214.3	1056	0	unnamed protein product [Vitis vinifera]
Cluster-36245.88038	610	585	503	264	350	39	28.97	26.99	19.96	14.42	17.49	1.96	1343	225459493	XP_002285839.1	1580	0	PREDICTED: flavonol synthase/flavanone 3-hydroxylase [Vitis vinifera]
Cluster-36245.97221	101.57	169.59	71.55	17.26	11	17.78	11.73	18.9	6.94	2.26	1.33	2.15	722	225426516	XP_002278004.1	473	0	PREDICTED: flavonol synthase/flavanone 3-hydroxylase [Vitis vinifera]>gi|297742472|emb|CBI34621.3| unnamed protein product [Vitis vinifera]
Cluster-36245.66607	9.6	6.73	7.74	86.83	49.27	24.19	0.25	0.17	0.17	2.63	1.36	0.67	2202	566174760	XP_006381086.1	702	0	oxidoreductase family protein [Populus trichocarpa]>gi|550335592|gb|ERP58883.1| oxidoreductase family protein [Populus trichocarpa]
Cluster-36245.102986	0	0	0	0	0	15	0	0	0	0	0	2.15	653	238625281	ACR47976.1	1106	0	flavanone 3-hydroxylase [Juglans regia]
Cluster-36245.48406	997.22	781.71	1727.43	673.07	343.66	2751.92	28.45	21.7	41.11	22.17	10.33	83.07	2044	225439422	XP_002264807.1	1763	0	PREDICTED: flavonol synthase/flavanone 3-hydroxylase [Vitis vinifera]
Cluster-36245.74326	240.78	337.29	675.57	245.93	125.34	322.08	4.93	6.73	11.53	5.82	2.71	6.98	2735	296083163	CBI22799.3	957	0	unnamed protein product [Vitis vinifera]
Cluster-36245.46765	610.33	754.35	1241.71	1613.57	1188.35	2402	17.9	21.53	30.39	54.64	36.73	74.54	1996	225448451	XP_002272995.1	1750	0	PREDICTED: flavonol synthase/flavanone 3-hydroxylase [Vitis vinifera]>gi|731412166|ref|XP_010658264.1| PREDICTED: flavonol synthase/flavanone 3-hydroxylase [Vitis vinifera]>gi|147769193|emb|CAN59837.1| hypothetical protein VITISV_039830 [Vitis vinifera]>gi|297736599|emb|CBI25470.3| unnamed protein product [Vitis vinifera]
Cluster-36245.15644	0	0	0	0	0	9	0	0	0	0	0	1.5	600	395760140	AFN70721.1	500	0	flavanone 3-hydroxylase [Ampelopsis grossedentata]
Cluster-36245.80837	66	28	19	19	0	252	11.44	4.66	2.78	3.7	0	45.4	577	225426516	XP_002278004.1	165	1.49e-11	PREDICTED: flavonol synthase/flavanone 3-hydroxylase [Vitis vinifera]>gi|297742472|emb|CBI34621.3| unnamed protein product [Vitis vinifera]
Cluster-36245.47953	201.31	269.47	328.17	172	59.93	375.4	9.27	12.06	12.62	9.11	2.9	18.25	1376	302142011	CBI19214.3	895	0	unnamed protein product [Vitis vinifera]
Cluster-36245.107821	18.09	7	6.45	0	8.39	3.05	0.91	0.34	0.27	0	0.44	0.16	1285	225453648	XP_002267625.1	1164	0	PREDICTED: 1-aminocyclopropane-1-carboxylate oxidase 5 [Vitis vinifera]>gi|296089022|emb|CBI38725.3| unnamed protein product [Vitis vinifera]
Cluster-36245.77180	260.52	274.46	304.11	364.15	506.7	372.48	4.39	4.51	4.27	7.1	9.01	6.65	3261	225428665	XP_002284892.1	1704	0	PREDICTED: flavonol synthase/flavanone 3-hydroxylase isoform X1 [Vitis vinifera]>gi|297741361|emb|CBI32492.3| unnamed protein product [Vitis vinifera]
C4H
Cluster-7890.0	0	0	0	0	38	0	0	0	0	0	1.76	0	1428	255565927	XP_002523952.1	2056	0	cinnamate 4-hydroxylase, putative [Ricinus communis]>gi|223536799|gb|EEF38439.1| cinnamate 4-hydroxylase, putative [Ricinus communis]
Cluster-36245.57927	19505	15252	9956	212	317	419	615.28	468.14	262.09	7.72	10.54	13.98	1876	76884937	ABA59555.1	2332	0	cinnamate-4-hydroxylase [Parthenocissus henryana]>gi|168495538|gb|ACA25599.1| cinnamate-4-hydroxylase [Parthenocissus henryana]
F3'5'H
Cluster-36245.58976	1170.59	1187.31	1113.2	1098.14	1064.14	2155.38	15.36	15.19	12.18	16.69	14.75	30	4104	297739946	CBI30128.3	2513	0	unnamed protein product [Vitis vinifera]
Cluster-36245.58885	28578	27071	20587	1881	1562	3815	750.27	691.89	450.87	57.05	43.24	106.02	2196	512393296	AGO02173.1	2575	0	flavonoid 3'5'-hydroxylase [Ampelopsis grossedentata]
Cluster-35325.0	26	10	16	17	0	16	1.01	0.38	0.52	0.76	0	0.65	1582	672157364	XP_008798387.1	378	3.69662e-37	PREDICTED: flavonoid 3',5'-hydroxylase 1-like [Phoenix dactylifera]
Cluster-36245.58220	733.13	670.18	692.83	1093.47	870.7	1625.55	9.36	8.34	7.37	16.18	11.74	22.01	4210	297739946	CBI30128.3	1431	0	unnamed protein product [Vitis vinifera]
Cluster-36245.57560	594.81	276.15	606.34	566.86	294.36	126.3	7.56	3.42	6.42	8.35	3.95	1.7	4228	297739946	CBI30128.3	1438	0	unnamed protein product [Vitis vinifera]
Cluster-36245.72353	712.47	651.36	724.64	1206.53	654.81	1036.78	7.57	6.75	6.42	14.86	7.35	11.69	5000	297739946	CBI30128.3	1431	0	unnamed protein product [Vitis vinifera]
Cluster-31493.1	9	2	6	3	0	5	0.44	0.09	0.24	0.17	0	0.26	1322	743823367	XP_010932510.1	474	1.03099e-50	PREDICTED: flavonoid 3',5'-hydroxylase-like [Elaeis guineensis]
Cluster-36245.14074	0	8	8	4	9	7	0	0.32	0.28	0.19	0.39	0.31	1491	148907374	ABR16821.1	1891	0	unknown [Picea sitchensis]
F3'H
Cluster-36245.55042	4042	2841	1674	357	256	1103	121.97	83.43	42.15	12.44	8.14	35.21	1948	512393284	AGO02167.1	2600	0	flavonoid 3'-hydroxylase [Ampelopsis grossedentata]
