# Supplementary material for: Annotation of genes involved in high level of dihydromyricetin production in vine tea (Ampelopsis grossedentata) by transcriptome analysis
Source: BMC Plant Biol. 2020 Mar 30;20:131. doi: 10.1186/s12870-020-2324-7 (PMC7106717; doi:10.1186/s12870-020-2324-7)
Supplement: Supplementary file 11 — Additional file 11: Table S5. The differentially expressed transcription factors (TFs) in vine tea. [file 12870_2020_2324_MOESM11_ESM.xls]

## Sheet: Additional file 11 Table S5
Table S5. The differentially expressed transcription factors (TFs) in vine tea.
Family	gene_number	DEGs_UP	DEGs_DOWN	DEGs
MYB	372	34	16	50
C2H2	342	4	49	53
bZIP	233	9	22	31
Orphans	211	6	4	10
bHLH	201	20	12	32
AP2-EREBP	199	16	7	23
C3H	184	7	3	10
NAC	183	5	9	14
WRKY	173	1	17	18
CCAAT	142	5	6	11
HB	139	16	5	21
SET	126	13	1	14
SNF2	115	6	1	7
GRAS	102	6	1	7
PHD	101	10	0	10
mTERF	92	2	1	3
GNAT	91	2	4	6
FAR1	88	1	0	1
Jumonji	83	9	1	10
Zn-clus	77	0	11	11
ABI3VP1	76	8	1	9
G2-like	74	0	6	6
C2C2-GATA	73	3	2	5
Trihelix	73	5	0	5
TRAF	72	2	6	8
MADS	69	2	0	2
LOB	68	4	0	4
AUX/IAA	68	4	2	6
SBP	65	17	2	19
HMG	50	2	2	4
ARF	50	5	0	5
CSD	49	0	7	7
FHA	46	4	2	6
MBF1	46	0	6	6
C2C2-Dof	45	2	1	3
TCP	38	2	1	3
SWI/SNF-SWI3	34	1	3	4
Tify	34	0	0	0
SWI/SNF-BAF60b	30	2	0	2
IWS1	30	0	2	2
DDT	29	3	0	3
HSF	28	1	1	2
E2F-DP	26	3	0	3
ARID	26	0	2	2
CPP	23	7	0	7
PLATZ	22	3	0	3
ARR-B	21	2	0	2
BBR/BPC	21	0	0	0
RWP-RK	20	0	0	0
BSD	20	0	0	0
TUB	20	1	0	1
GRF	19	12	1	13
OFP	16	7	0	7
LIM	14	0	2	2
zf-HD	14	5	0	5
C2C2-CO-like	13	1	0	1
LUG	12	0	0	0
SRS	12	2	0	2
BES1	12	1	0	1
Sigma70-like	11	0	0	0
CAMTA	10	0	0	0
EIL	9	0	0	0
C2C2-YABBY	9	7	0	7
Pseudo ARR-B	8	0	0	0
Alfin-like	8	0	0	0
Coactivator p15	7	0	0	0
TAZ	7	0	0	0
DBP	7	0	0	0
PBF-2-like	6	0	0	0
Rcd1-like	5	0	0	0
ULT	4	0	0	0
GeBP	4	0	0	0
HRT	3	0	0	0
MED7	2	0	0	0
RB	2	1	0	1
LFY	2	0	0	0
VOZ	2	0	0	0
S1Fa-like	2	0	0	0
SAP	1	0	0	0
MED6	1	0	0	0
TIG	1	0	0	0
NOZZLE	1	0	0	0
SOH1	1	0	0	0
total	4825	291	219	510
