# Supplementary material for: Annotation of genes involved in high level of dihydromyricetin production in vine tea (Ampelopsis grossedentata) by transcriptome analysis
Source: BMC Plant Biol. 2020 Mar 30;20:131. doi: 10.1186/s12870-020-2324-7 (PMC7106717; doi:10.1186/s12870-020-2324-7)
Supplement: Supplementary file 12 — Additional file 12: Table S6. Nucleotide sequences of primers used for qRT-PCR. [file 12870_2020_2324_MOESM12_ESM.xlsx]

## Sheet: Sheet1
Table S5. Nucleotide sequences of primers used for qRT-PCR
Gene ID	Primer	sequence (5’- 3’)	Length (bp)
AgGAPDH	Forward	TGGCTTTCCGTGTTCCTACT	113
	Reverse	TCCCTCTGACTCCTCCTTGA
AgPAL3	Forward	CCTCAATTTGATCCCCAAACTGC	123
	Reverse	TCAGGCGTCACAACCCTGGAA
AgC4H1	Forward	CAAGTCACCGAGCCTGATATCCA	129
	Reverse	GTCACCGAGCTTTGCATCATTCA
Ag4CL	Forward	GCGACAACCCCAACCTGTAT	118
	Reverse	ATCGCTGCACCAACTCTCAA
AgCHS	Forward	GGCACTTTTCGGTGATGGTG	119
	Reverse	CGTCGGAGTCAGGGAGAATG
AgCHI	Forward	CCTTGGGGCCTTAACGATCA	120
	Reverse	CCATGCCTGCCGATGATAGA
AgF3H	Forward	CCACAACTCTGACGGCTCTT	164
	Reverse	GCAAATCTCATCACGACGGC
AgF3'H	Forward	TTAGGCAGGAGAGCGTTTGG	197
	Reverse	AGGAAAGCGTCGAACCTAGC
AgF3'5'H	Forward	CTAATGCCGGTGCAACACAC	128
	Reverse	GTCCTCAAGAGCCTTCCCAC
AgFLS1	Forward	CTTCAACTGGTAAGTTTGAAGGGT	114
	Reverse	GGTCAGCCTTAGAAGGAGGAGA
AgDFR	Forward	CTAGAGCGCGGCTACATAGT	121
	Reverse	CAAGATCGGCCTTCCACAGA
AgANS	Forward	CGGCCTGCAACTTTTCTACG	137
	Reverse	TGACCAGTCCCCTGTGAAGA
